# Supplementary material for: Colonization compatibility with Bacillus altitudinis confers soybean seed rot resistance
Source: ISME J. 2024 Jul 29;18(1):wrae142. doi: 10.1093/ismejo/wrae142 (PMC11378728; doi:10.1093/ismejo/wrae142)
Supplement: Supplementary_material [file supplementary_material.zip]

Archive with 9 entries (9 files):
- Fig. S1.tiff
- Fig. S2.tiff
- Fig. S3.tiff
- Fig. S4.tiff
- Fig. S5.tiff
- Fig. S6.tiff
- Fig. S7.tiff
- FigS8.jpg
- Supplementary Tables.xlsx
