# Supplementary material for: Colonization compatibility with Bacillus altitudinis confers soybean seed rot resistance
Source: ISME J. 2024 Jul 29;18(1):wrae142. doi: 10.1093/ismejo/wrae142 (PMC11378728; doi:10.1093/ismejo/wrae142)
Supplement: Supplementary_material [file supplementary_material.zip › Supplementary Tables.xlsx]

## Sheet: Table S1
Supplementary Table S1. 16 soybean varieties tested in this study
Varieties	Seed coat color	Pedigree	Seed source
Hengchun Black Soybean (HBS)	Black	Local variety	Provided by Kaohsiung district agricultural research and extension station, Changzh, Pingtung
Hsiang Chi (HC)	Brown	Germplasm	Purchase from farmer in Qishan, Kaohsiung
Hualien No.1 (HL1)	Yellow	E32(♂) × Wakajima (♀)	Provided by Hualien district agricultural research and extension station, Ji’an, Hualien
Hualien No.2 (HL2)	Yellow	Dalian-Tou(♂) × Wakajima (♀)	Provided by Hualien district agricultural research and extension station, Ji’an, Hualien
Kaohsiung No. 7 (KS7)	Black	Kaohsiung Select No.1 (♂) × Tanbaguro (♀)	Purchase from farmer in Wandan, Pingtung
Kaohsiung No. 9 (KS9)	Yellow	Kaohsiung No.2 (♂) × Kaohsiung No.5 (♀)	Purchase from farmer in Qishan, Kaohsiung
Kaohsiung Select No.10 (KSS10)	Yellow	SRF400 (♂) × SS (♀)	Provided by Kaohsiung district agricultural research and extension station, Changzh, Pingtung
Kaohsiung No.11 (KS11)	Brown	KVS1329 (♂) × HC (♀)	Provided by Kaohsiung district agricultural research and extension station, Changzh, Pingtung
Kaohsiung No.12 (KS12)	Yellow	Kaohsiung No.6 (♂) × Sayamusume (♀)	Purchase from farmer in Wandan, Pingtung
Kaohsiung No.13 (KS13)	Yellow	Kurogoyou (♂) x Kaohsiung No.5 (♀)	Purchase from farmer in Chi-shang, Kaohsiung
Shih Shih (SS)	Yellow	Germplasm	Purchase from farmer in Qishan, Kaohsiung
Tainan No.3 (TN3)	Black	HBS (♂) × Local variety of Pingtung black soybean (♀)	Purchase from farmer in Madou, Tainan
Tainan No.4 (TN4)	Yellow	Superior single plant selection from local variety Chin-Pi-Tou	Provided by Kaohsiung district agricultural research and extension station, Changzh, Pingtung
Tainan No.5 (TN5)	Black	Local variety of Chaozhou black soybean (♂) ×	Purchase from farmer in Madou, Tainan
		Local variety of Pingtung black soybean (♀)
Tainan No.10 (TN10)	Yellow	Tainan No.2(♂) × 95-(1)-4 (Ryokukou × Tainan No.8) (♀)	Provided by Kaohsiung district agricultural research and extension station, Changzh, Pingtung
Tainan No.11 (TN11)	Black	92-(1)-6 (KLG10591 x Tanbaguro) (♂) x Tainan No.3(♀)	Purchase from farmer in Madou, Tainan
*This table adapted from Huang et al. 2020

## Sheet: Table S2
Supplementary Table S2. Primers used in this study.
Primer name	Sequnces (5'->3')	Notes	Reference***
27F	AGAGTTTGATCCTGGCTCAG	16S full length	Pacbio library preparing kit
1492R	CTACGGCTACCTTGTTACGA	16S full length	Pacbio library preparing kit
Ba_gyrB106F	TCACCGTTGAAGTTGCACTG	qPCR detection of B. altitudinis	this study
Ba_gyrB106R	AAGCCAGCTTCGTGTGATCC	qPCR detection of B. altitudinis	this study
GmActinF	GAGCTATGAATTGCCTGATGG	soybean actin gene Glyma.15G050200	Sugano et al. 2013
GmActinR	CGTTTCATGAATTCCAGTAGC	soybean actin gene Glyma.15G050200	Sugano et al. 2013
pPNA*	GGCTCAACCCTGGACAG	PNA blocker	Lundberg et al. 2013
Mit-17F**	CAGAA+GGAACGCT+AGC+T+A+Tp	LNA blocker	this study
Mit-R**	CTTC+ACCCCA+GTCG+A+AG+Ap	LNA blocker	Ikenaga and Sakai 2014
UP1	GAAGTCATCATGACCGTTCTGCAYGCNG GNGGNAARTTYGA	universal primer of bacteria gyrB gene	Yamamoto and Harayama 1995
UP2r	AGCAGGGTACGGATGTGCGAGCCRTCNACRTCNG CRTCNGTCAT	universal primer of bacteria gyrB gene
*PNA primer was sythetic using peptide nucleic acid
**LNA nucleotides are indicated with a '+' sign. The 3'end of LNA primers were phosphorylated to avoid extension during PCR
***Reference
Ikenaga M, Sakai M. Application of locked nucleic acid (LNA) oligonucleotide–PCR clamping technique to selectively PCR amplify the SSU rRNA genes of bacteria in investigating the plant-associated community structures. Microbes Environ 2014;29:286–95.
Lundberg DS, Yourstone S, Mieczkowski P et al. Practical innovations for high-throughput amplicon sequencing. Nat Methods 2013;10:999–1002.
Sugano, S.; Sugimoto, T.; Takatsuji, H.; Jiang, C.J. Induction of resistance to Phytophthora sojae in soyabean (Glycine max) by salicylic acid and ethylene. Plant Pathol 2013; 62: 1048–1056.
Yamamoto S, Harayama S. PCR amplification and direct sequencing of gyrB genes with universal primers and their application to the detection and taxonomic analysis of Pseudomonas putida strains. Appl. Environ. Microbiol. 1995;61:1104–9.

## Sheet: Table S3
Supplementary Table S3. Screening of seed rot resistance against soybean RCR of 16 soybean varieties in Taiwan.
	Mortality (plate assay)			Cotyledon-rot severity (plate assay)
Varieties	Mortality rates (%)*	posthoc**		Disease severity	posthoc***
SS	75 ± 13.98	a		4.74 ± 0.15	a
KS9	65.67 ± 31.18	ab		4.17 ± 0.81	abc
KS7	56.15 ± 38.08	abc		4.31 ± 0.59	abc
HC	48.02 ± 20.78	abc		4.33 ± 0.53	ab
TN4	46.63 ± 24.54	abc		3.9 ± 0.56	abc
TN10	37.5 ± 27.24	abcd		4.03 ± 0.84	abc
HL2	23.61 ± 22.92	cdef		3.25 ± 0.95	cde
KSS10	23.61 ± 13.18	bcde		3.63 ± 0.52	bcd
KS13	11.11 ± 17.05	def		2.68 ± 0.41	def
KS11	4.17 ± 6.25	ef		2.46 ± 0.83	efg
TN3	4.17 ± 12.5	ef		1.46 ± 0.75	ghi
HBS	2.78 ± 5.51	ef		1.28 ± 0.5	hi
KS12	2.78 ± 5.51	ef		2.06 ± 0.96	fghi
HL1	1.39 ± 4.17	f		2.08 ± 0.44	fgh
TN11	1.39 ± 4.17	f		1 ± 0.38	i
TN5	0 ± 0	f		1.75 ± 0.49	fghi
*Values are means ± s.d.
** Same letters indicate no significant difference according to Dunn’s test (α = 0.05)
*** Same letters indicate no significant difference according to Tukey’s HSD test (α = 0.05)

## Sheet: Table S4
Supplementary Table S4. Overview of PacBio 16S rRNA gene full-length high-throughput sequencing data
Samples type	Number of Sequencing samples	Number of reads						Number of ASVs
		Total	QC and denoising	Non-chimeric and merged	Microbial reads*	Minimum	Maximum	Total	Microbial ASVs	Final**
Seed	40	803220	726404	720895	588419	366	24736	732	556	145
* The number of clean reads, which removed sequences caracterized as plant, mitochondria and chloroplast
**ASVs with a mean of relative abundance below 0.01% across 36 samples or with occupancy below 5% (lower than 2 samples) were excluded from the subsequent analyses.

## Sheet: TableS5
Supplementary Table S5. BLAST result and ASV table
ASV	GeneBank accession number	BLAST identity (%)	Phylum	Class	Order	Family	Genus	Species	Relative abundance (%)
									HC	KS7	KS9	SS	HBS	TN3	TN5	TN11
ASV1	gi|636559893|ref|NR_115953.1|	100	Bacillota	Bacilli	Bacillales	Bacillaceae	Priestia	Priestia aryabhattai	33.3046	0	3.81604	8.4244	0.225078	25.3678	47.7776	0.0291121
ASV2	gi|219846927|ref|NR_026519.1|	99.005	Pseudomonadota	Alphaproteobacteria	Hyphomicrobiales	Rhizobiaceae	Agrobacterium	Agrobacterium larrymoorei	0	0	0	0	56.7763	0	0.0380356	0
ASV3	gi|631251439|ref|NR_112636.1|	100	Bacillota	Bacilli	Bacillales	Bacillaceae	Priestia	Priestia megaterium	9.54836	0	17.5082	3.93808	0.370142	21.6796	9.4654	0.0628053
ASV4	gi|645320413|ref|NR_117624.1|	99.521	Pseudomonadota	Gammaproteobacteria	Moraxellales	Moraxellaceae	Acinetobacter	Acinetobacter johnsonii	0.00781616	0	0	0	0.00405453	2.1442	0	22.7109
ASV5	gi|219846927|ref|NR_026519.1|	98.934	Pseudomonadota	Alphaproteobacteria	Hyphomicrobiales	Rhizobiaceae	Agrobacterium	Agrobacterium larrymoorei	0	0	0	0	18.3946	0	0.0141373	0
ASV6	gi|1269801501|ref|NR_075005.2|	99.932	Bacillota	Bacilli	Bacillales	Bacillaceae	Bacillus	Bacillus velezensis	8.73741	0	0	14.0913	0	0	0	0
ASV8	gi|1269801501|ref|NR_075005.2|	99.796	Bacillota	Bacilli	Bacillales	Bacillaceae	Bacillus	Bacillus velezensis	13.1038	0	0	3.88909	0	0	0.216366	0
ASV9	gi|645320413|ref|NR_117624.1|	99.247	Pseudomonadota	Gammaproteobacteria	Moraxellales	Moraxellaceae	Acinetobacter	Acinetobacter johnsonii	0.0093794	0	0.387208	0	0	1.24899	0	12.2106
ASV10	gi|636560458|ref|NR_116518.1|	98.761	Bacillota	Bacilli	Bacillales	Bacillaceae	Fictibacillus	Fictibacillus rigui	0.00312647	0	0	13.3016	0	0	0	0.0274474
ASV11	gi|645320413|ref|NR_117624.1|	98.973	Pseudomonadota	Gammaproteobacteria	Moraxellales	Moraxellaceae	Acinetobacter	Acinetobacter johnsonii	0	0	0	0.00401687	0	0.343072	0	11.9845
ASV12	gi|645320413|ref|NR_117624.1|	99.658	Pseudomonadota	Gammaproteobacteria	Moraxellales	Moraxellaceae	Acinetobacter	Acinetobacter johnsonii	0	0	0	0	0	1.01313	0	11.3101
ASV13	gi|2363083513|ref|NR_180005.1|	99.726	Pseudomonadota	Gammaproteobacteria	Moraxellales	Moraxellaceae	Acinetobacter	Acinetobacter oryzae	0	0	0	0	0	0.11257	0	11.3833
ASV14	gi|2363083513|ref|NR_180005.1|	99.658	Pseudomonadota	Gammaproteobacteria	Moraxellales	Moraxellaceae	Acinetobacter	Acinetobacter oryzae	0.0093794	0	0	0.00267791	0	1.02921	0	10.7353
ASV15	gi|343201357|ref|NR_042083.1|	98.372	Bacillota	Bacilli	Bacillales	Bacillaceae	Peribacillus	Peribacillus muralis	0.0155039	0	0	10.1652	0	0	0	0
ASV16	gi|631252843|ref|NR_114041.1|	99.863	Pseudomonadota	Gammaproteobacteria	Pseudomonadales	Pseudomonadaceae	Pseudomonas	Pseudomonas oryzihabitans	0.00781616	0	0	0	0.137548	0	0	9.88467
ASV17	gi|636560458|ref|NR_116518.1|	98.83	Bacillota	Bacilli	Bacillales	Bacillaceae	Fictibacillus	Fictibacillus rigui	0	0	0	8.86463	0	0	0	0
ASV18	gi|636559893|ref|NR_115953.1|	99.932	Bacillota	Bacilli	Bacillales	Bacillaceae	Priestia	Priestia aryabhattai	3.21912	0	0	0	0	5.57589	2.90476	0.0594164
ASV19	gi|228716557|ref|NR_027552.1|	100	Bacillota	Bacilli	Bacillales	Bacillaceae	Bacillus	Bacillus subtilis	0	0	0	0	0.0232644	0	9.57658	0
ASV20	gi|343201611|ref|NR_042337.1|	100	Bacillota	Bacilli	Bacillales	Bacillaceae	Bacillus	Bacillus altitudinis	0.654264	0	0	0	0.00577934	11.6049	2.57188	0
ASV21	gi|1269801501|ref|NR_075005.2|	99.864	Bacillota	Bacilli	Bacillales	Bacillaceae	Bacillus	Bacillus velezensis	4.39183	0	0	2.83441	0	0	0	0
ASV22	gi|636560737|ref|NR_116797.1|	99.59	Pseudomonadota	Gammaproteobacteria	Enterobacterales	Erwiniaceae	Pantoea	Pantoea dispersa	0	0	0	0	6.40124	0	0	0
ASV23	gi|343200768|ref|NR_041455.1|	99.796	Bacillota	Bacilli	Bacillales	Bacillaceae	Bacillus	Bacillus amyloliquefaciens	2.28239	0	0	3.81087	0	0	0.0773676	0
ASV24	gi|636560737|ref|NR_116797.1|	99.522	Pseudomonadota	Gammaproteobacteria	Enterobacterales	Erwiniaceae	Pantoea	Pantoea dispersa	0.00620155	0	0	0.0145992	5.66146	0	0	0
ASV26	gi|228716557|ref|NR_027552.1|	99.932	Bacillota	Bacilli	Bacillales	Bacillaceae	Bacillus	Bacillus subtilis	1.2274	0	0	0	0	0	5.31649	0
ASV27	gi|1269801457|ref|NR_102783.2|	99.932	Bacillota	Bacilli	Bacillales	Bacillaceae	Bacillus	Bacillus subtilis	3.58414	0	0	0	0	0	3.05627	0
ASV28	gi|645320214|ref|NR_117473.1|	99.932	Bacillota	Bacilli	Bacillales	Bacillaceae	Priestia	Priestia megaterium	0.795927	0	0	0.348756	1.06613	7.41871	0	0
ASV29	gi|636559893|ref|NR_115953.1|	99.932	Bacillota	Bacilli	Bacillales	Bacillaceae	Priestia	Priestia aryabhattai	0.204651	0	0	0	0	0	5.12658	0
ASV30	gi|631252843|ref|NR_114041.1|	99.931	Pseudomonadota	Gammaproteobacteria	Pseudomonadales	Pseudomonadaceae	Pseudomonas	Pseudomonas oryzihabitans	0	0	0.3331	0.0160675	0.104028	0.21442	0	3.92311
ASV31	gi|2363084635|ref|NR_180566.1|	100	Pseudomonadota	Alphaproteobacteria	Hyphomicrobiales	Rhizobiaceae	Agrobacterium	Agrobacterium cavarae	0	0	0	0	3.50997	0	0	0
ASV32	gi|636560458|ref|NR_116518.1|	98.761	Bacillota	Bacilli	Bacillales	Bacillaceae	Fictibacillus	Fictibacillus rigui	0	0	0	4.36771	0	0	0	0
ASV33	gi|265678777|ref|NR_029082.1|	99.787	Pseudomonadota	Alphaproteobacteria	Hyphomicrobiales	Methylobacteriaceae	Methylorubrum	Methylorubrum populi	0	13.0981	0	0	0	0	0	0.0197938
ASV34	gi|2363084635|ref|NR_180566.1|	99.716	Pseudomonadota	Alphaproteobacteria	Hyphomicrobiales	Rhizobiaceae	Agrobacterium	Agrobacterium cavarae	0	0	0	0	3.33665	0	0	0
ASV37	gi|2363080483|ref|NR_178482.1|	99.793	Pseudomonadota	Gammaproteobacteria	Pseudomonadales	Pseudomonadaceae	Pseudomonas	Pseudomonas spelaei	0	5.24322	10.9588	0	0	0	0	0
ASV38	gi|631252843|ref|NR_114041.1|	99.863	Pseudomonadota	Gammaproteobacteria	Pseudomonadales	Pseudomonadaceae	Pseudomonas	Pseudomonas oryzihabitans	0	0	0	0	0	0	0	3.03208
ASV39	gi|636560010|ref|NR_116070.1|	99.863	Pseudomonadota	Gammaproteobacteria	Moraxellales	Moraxellaceae	Acinetobacter	Acinetobacter septicus	0	0	7.8302	0	0	5.75733	0	0
ASV40	gi|636559893|ref|NR_115953.1|	99.932	Bacillota	Bacilli	Bacillales	Bacillaceae	Priestia	Priestia aryabhattai	0.899513	0	0	0.778052	0.382692	0.263158	1.07628	0
ASV42	gi|1269801501|ref|NR_075005.2|	99.864	Bacillota	Bacilli	Bacillales	Bacillaceae	Bacillus	Bacillus velezensis	0	0	0	2.94592	0	0	0	0
ASV45	gi|636560737|ref|NR_116797.1|	99.59	Pseudomonadota	Gammaproteobacteria	Enterobacterales	Erwiniaceae	Pantoea	Pantoea dispersa	0	0	0	0	2.71631	0	0	0
ASV46	gi|636560009|ref|NR_116069.1|	100	Pseudomonadota	Gammaproteobacteria	Moraxellales	Moraxellaceae	Acinetobacter	Acinetobacter septicus	0	0	9.01573	0	0	2.16564	0	0
ASV47	gi|1269801501|ref|NR_075005.2|	99.728	Bacillota	Bacilli	Bacillales	Bacillaceae	Bacillus	Bacillus velezensis	0	0	0	2.60803	0	0	0	0
ASV48	gi|343201611|ref|NR_042337.1|	99.932	Bacillota	Bacilli	Bacillales	Bacillaceae	Bacillus	Bacillus altitudinis	0	0	0	0	0	5.79597	0.505239	0
ASV49	gi|636559893|ref|NR_115953.1|	99.932	Bacillota	Bacilli	Bacillales	Bacillaceae	Priestia	Priestia aryabhattai	0	0	0	0.467296	0	0	1.94097	0
ASV51	gi|636560458|ref|NR_116518.1|	98.692	Bacillota	Bacilli	Bacillales	Bacillaceae	Fictibacillus	Fictibacillus rigui	0	0	0	2.22049	0	0	0	0
ASV52	gi|343200341|ref|NR_041028.1|	99.786	Pseudomonadota	Alphaproteobacteria	Hyphomicrobiales	Methylobacteriaceae	Methylorubrum	Methylorubrum rhodesianum	0	0	8.3417	0	0	0.624512	0	0
ASV53	gi|636560246|ref|NR_116306.1|	99.431	Pseudomonadota	Alphaproteobacteria	Hyphomicrobiales	Rhizobiaceae	Agrobacterium	Agrobacterium tumefaciens	0	0	0	0	0	0	0	1.65699
ASV58	gi|444303835|ref|NR_074257.1|	99.645	Pseudomonadota	Alphaproteobacteria	Hyphomicrobiales	Methylobacteriaceae	Methylorubrum	Methylorubrum populi	0	20.2155	0	0	0	0	0.00717669	0
ASV60	gi|2363081743|ref|NR_179118.1|	99.233	Bacillota	Bacilli	Bacillales	Bacillaceae	Bacillus	Bacillus ferrooxidans	1.62329	0	0	0	0	0	0	0
ASV62	gi|636559893|ref|NR_115953.1|	99.864	Bacillota	Bacilli	Bacillales	Bacillaceae	Priestia	Priestia aryabhattai	1.2895	0	0	0	0	0	0.098445	0
ASV63	gi|631252630|ref|NR_113828.1|	98.643	Bacillota	Bacilli	Bacillales	Paenibacillaceae	Paenibacillus	Paenibacillus illinoisensis	4.46202	0	0	0	0	0	0	0.00415887
ASV67	gi|636560458|ref|NR_116518.1|	98.692	Bacillota	Bacilli	Bacillales	Bacillaceae	Fictibacillus	Fictibacillus rigui	0	0	0	1.45823	0	0	0	0
ASV69	gi|631251439|ref|NR_112636.1|	99.932	Bacillota	Bacilli	Bacillales	Bacillaceae	Priestia	Priestia megaterium	1.23064	0	0	0	0	0	0.0872581	0
ASV70	gi|636559893|ref|NR_115953.1|	99.932	Bacillota	Bacilli	Bacillales	Bacillaceae	Priestia	Priestia aryabhattai	0.745662	0	3.4245	0.200844	0	0	0.182288	0
ASV71	gi|636560458|ref|NR_116518.1|	98.83	Bacillota	Bacilli	Bacillales	Bacillaceae	Fictibacillus	Fictibacillus rigui	0	0	0	1.438	0	0	0	0
ASV72	gi|1441204319|ref|NR_157734.1|	100	Bacillota	Bacilli	Bacillales	Bacillaceae	Bacillus	Bacillus paramycoides	0	0	0	1.74654	0	0	0	0.00954907
ASV73	gi|636560458|ref|NR_116518.1|	98.692	Bacillota	Bacilli	Bacillales	Bacillaceae	Fictibacillus	Fictibacillus rigui	0.0434109	0	0	1.3739	0	0	0	0
ASV75	gi|636560458|ref|NR_116518.1|	98.624	Bacillota	Bacilli	Bacillales	Bacillaceae	Fictibacillus	Fictibacillus rigui	0	0	0	1.40526	0	0	0	0
ASV79	gi|219856877|ref|NR_024696.1|	99.728	Bacillota	Bacilli	Bacillales	Bacillaceae	Bacillus	Bacillus vallismortis	1.3735	0	0	0	0	0	0	0
ASV82	gi|2363081106|ref|NR_178796.1|	97.464	Actinomycetota	Actinomycetes	Micrococcales	Micrococcaceae	Psychromicrobium	Psychromicrobium lacuslunae	0	2.47873	0.172092	0	0.0226803	2.54656	0.00477578	0.00519859
ASV83	gi|2363086635|ref|NR_181574.1|	98.749	Bacteroidota	Flavobacteriia	Flavobacteriales	Weeksellaceae	Chryseobacterium	Chryseobacterium tagetis	0	3.36922	2.27544	0	0	0.162575	0	0
ASV86	gi|631251439|ref|NR_112636.1|	99.932	Bacillota	Bacilli	Bacillales	Bacillaceae	Priestia	Priestia megaterium	0	0	0	0	0	0	0.992103	0
ASV87	gi|636559893|ref|NR_115953.1|	99.932	Bacillota	Bacilli	Bacillales	Bacillaceae	Priestia	Priestia aryabhattai	0	0	0	0	0	0	1.15165	0
ASV89	gi|636559893|ref|NR_115953.1|	99.932	Bacillota	Bacilli	Bacillales	Bacillaceae	Priestia	Priestia aryabhattai	0.19764	0	0	0	0	0	1.33547	0
ASV90	gi|343201357|ref|NR_042083.1|	98.236	Bacillota	Bacilli	Bacillales	Bacillaceae	Peribacillus	Peribacillus muralis	0	0	0	0.985452	0	0	0	0.0058861
ASV92	gi|343200818|ref|NR_041505.1|	85.332	Bacteroidota	Sphingobacteriia	Sphingobacteriales	Sphingobacteriaceae	Mucilaginibacter	Mucilaginibacter daejeonensis	0	0	13.357	0	0	1.95398	0.316999	0.0107912
ASV93	gi|631251439|ref|NR_112636.1|	99.932	Bacillota	Bacilli	Bacillales	Bacillaceae	Priestia	Priestia megaterium	0.123894	0	0	0.37206	0.0407181	0	0.544907	0
ASV95	gi|444303835|ref|NR_074257.1|	99.716	Pseudomonadota	Alphaproteobacteria	Hyphomicrobiales	Methylobacteriaceae	Methylorubrum	Methylorubrum populi	0.00356316	11.5017	0	0	0	0	0	0
ASV96	gi|636559893|ref|NR_115953.1|	99.797	Bacillota	Bacilli	Bacillales	Bacillaceae	Priestia	Priestia aryabhattai	0.848885	0	0	0.518176	0	0	0.123974	0
ASV102	gi|343201611|ref|NR_042337.1|	99.932	Bacillota	Bacilli	Bacillales	Bacillaceae	Bacillus	Bacillus altitudinis	0.269767	0	0	0	0	0	0.835626	0
ASV103	gi|631251439|ref|NR_112636.1|	99.932	Bacillota	Bacilli	Bacillales	Bacillaceae	Priestia	Priestia megaterium	0	0	0	0	0	0	1.08822	0
ASV109	gi|343200890|ref|NR_041577.1|	99.523	Pseudomonadota	Gammaproteobacteria	Xanthomonadales	Xanthomonadaceae	Stenotrophomonas	Stenotrophomonas maltophilia	0.00625293	3.9806	0	0	0	0.205707	0	0
ASV126	gi|265678324|ref|NR_028626.1|	98.652	Pseudomonadota	Alphaproteobacteria	Sphingomonadales	Sphingomonadaceae	Sphingomonas	Sphingomonas melonis	0.056349	2.65816	0	0	0.00462706	0.434405	0.0326247	0.0148538
ASV128	gi|636559893|ref|NR_115953.1|	99.932	Bacillota	Bacilli	Bacillales	Bacillaceae	Priestia	Priestia aryabhattai	1.18289	0	0	0	0	0	0.129411	0
ASV133	gi|631251439|ref|NR_112636.1|	99.932	Bacillota	Bacilli	Bacillales	Bacillaceae	Priestia	Priestia megaterium	0.0828513	0	0	0.407344	0	0	0	0
ASV135	gi|636559893|ref|NR_115953.1|	99.932	Bacillota	Bacilli	Bacillales	Bacillaceae	Priestia	Priestia aryabhattai	0.483721	0	0	0	0	0.123457	0.267444	0
ASV136	gi|636559893|ref|NR_115953.1|	99.864	Bacillota	Bacilli	Bacillales	Bacillaceae	Priestia	Priestia aryabhattai	0.0707965	0	0	0	0	0	0.483547	0
ASV141	gi|219846927|ref|NR_026519.1|	99.645	Pseudomonadota	Alphaproteobacteria	Hyphomicrobiales	Rhizobiaceae	Agrobacterium	Agrobacterium larrymoorei	0	0	0	0	0	0	0	0.510563
ASV142	gi|636559893|ref|NR_115953.1|	99.932	Bacillota	Bacilli	Bacillales	Bacillaceae	Priestia	Priestia aryabhattai	0	0	0	0	0	0	0.5627	0
ASV148	gi|636559893|ref|NR_115953.1|	99.932	Bacillota	Bacilli	Bacillales	Bacillaceae	Priestia	Priestia aryabhattai	0.136434	0	0	0.476669	0	0	0	0
ASV149	gi|636559893|ref|NR_115953.1|	99.932	Bacillota	Bacilli	Bacillales	Bacillaceae	Priestia	Priestia aryabhattai	0	0	0	0.279842	0.0638534	0	0.110798	0
ASV152	gi|636559893|ref|NR_115953.1|	99.932	Bacillota	Bacilli	Bacillales	Bacillaceae	Priestia	Priestia aryabhattai	0	0	0	0	0	0	0.451233	0
ASV153	gi|343205900|ref|NR_044387.1|	99.579	Bacillota	Bacilli	Bacillales	Bacillaceae	Fictibacillus	Fictibacillus solisalsi	0	0	18.617	0.0841352	0	0	0	0
ASV154	gi|343201357|ref|NR_042083.1|	98.304	Bacillota	Bacilli	Bacillales	Bacillaceae	Peribacillus	Peribacillus muralis	0	0	0	0.405911	0	0	0	0
ASV155	gi|636559893|ref|NR_115953.1|	99.932	Bacillota	Bacilli	Bacillales	Bacillaceae	Priestia	Priestia aryabhattai	0	0	0	0.21339	0.181382	0	0	0
ASV156	gi|631251439|ref|NR_112636.1|	99.797	Bacillota	Bacilli	Bacillales	Bacillaceae	Priestia	Priestia megaterium	0	0	0	0.43057	0	0	0	0
ASV158	gi|636559893|ref|NR_115953.1|	99.932	Bacillota	Bacilli	Bacillales	Bacillaceae	Priestia	Priestia aryabhattai	0	0	0	0.431289	0	0	0	0
ASV159	gi|2180566351|ref|NR_174227.1|	100	Actinomycetota	Actinomycetes	Propionibacteriales	Propionibacteriaceae	Cutibacterium	Cutibacterium modestum	0	0	1.71136	0	0	0.0066357	0	0
ASV160	gi|265678777|ref|NR_029082.1|	99.858	Pseudomonadota	Alphaproteobacteria	Hyphomicrobiales	Methylobacteriaceae	Methylorubrum	Methylorubrum populi	0.0235988	0.215488	0	0	0	0	0.00447477	0
ASV161	gi|1269801501|ref|NR_075005.2|	99.728	Bacillota	Bacilli	Bacillales	Bacillaceae	Bacillus	Bacillus velezensis	0.0109434	0	0	0.373007	0	0	0	0
ASV165	gi|343200768|ref|NR_041455.1|	99.728	Bacillota	Bacilli	Bacillales	Bacillaceae	Bacillus	Bacillus amyloliquefaciens	0.0127673	0	0	0.30107	0	0	0.0506232	0
ASV167	gi|219856876|ref|NR_024695.1|	98.303	Bacillota	Bacilli	Bacillales	Bacillaceae	Neobacillus	Neobacillus niacini	0.387402	0	0	0	0	0	0	0
ASV168	gi|1776910894|ref|NR_164627.1|	99.589	Pseudomonadota	Gammaproteobacteria	Moraxellales	Moraxellaceae	Acinetobacter	Acinetobacter johnsonii	0	0	0	0	0	0	0	0.356016
ASV170	gi|2363082292|ref|NR_179393.1|	98.171	Bacillota	Bacilli	Bacillales	Bacillaceae	Neobacillus	Neobacillus massiliamazoniensis	0.335965	0	0	0	0	0	0	0
ASV171	gi|2363082292|ref|NR_179393.1|	98.238	Bacillota	Bacilli	Bacillales	Bacillaceae	Neobacillus	Neobacillus massiliamazoniensis	0.376641	0	0	0	0	0	0	0
ASV173	gi|631251439|ref|NR_112636.1|	99.932	Bacillota	Bacilli	Bacillales	Bacillaceae	Priestia	Priestia megaterium	0.294985	0	0	0	0	0	0.232263	0
ASV176	gi|343200768|ref|NR_041455.1|	99.728	Bacillota	Bacilli	Bacillales	Bacillaceae	Bacillus	Bacillus amyloliquefaciens	0	0	0	0.326755	0	0	0	0
ASV178	gi|631251439|ref|NR_112636.1|	99.932	Bacillota	Bacilli	Bacillales	Bacillaceae	Priestia	Priestia megaterium	0	0	0	0.135302	0.156109	0	0	0
ASV179	gi|1269801501|ref|NR_075005.2|	99.728	Bacillota	Bacilli	Bacillales	Bacillaceae	Bacillus	Bacillus velezensis	0	0	0	0.327925	0	0	0.0111869	0
ASV182	gi|1269801501|ref|NR_075005.2|	99.728	Bacillota	Bacilli	Bacillales	Bacillaceae	Bacillus	Bacillus velezensis	0	0	0	0.329682	0	0	0	0
ASV187	gi|636560009|ref|NR_116069.1|	99.932	Pseudomonadota	Gammaproteobacteria	Moraxellales	Moraxellaceae	Acinetobacter	Acinetobacter septicus	0	0	0.717051	0	0	0.686143	0	0
ASV190	gi|636560010|ref|NR_116070.1|	99.863	Pseudomonadota	Gammaproteobacteria	Moraxellales	Moraxellaceae	Acinetobacter	Acinetobacter septicus	0	1.4487	0	0	0	0.273385	0	0
ASV192	gi|631251439|ref|NR_112636.1|	99.729	Bacillota	Bacilli	Bacillales	Bacillaceae	Priestia	Priestia megaterium	0.00712631	0	0	0.123184	0.0675551	0	0.0878743	0
ASV195	gi|631251439|ref|NR_112636.1|	99.932	Bacillota	Bacilli	Bacillales	Bacillaceae	Priestia	Priestia megaterium	0.254807	0	0	0	0	0	0.0888295	0
ASV196	gi|631252579|ref|NR_113777.1|	98.372	Bacillota	Bacilli	Bacillales	Bacillaceae	Neobacillus	Neobacillus niacini	0.393609	0	0	0	0	0	0	0
ASV197	gi|645320214|ref|NR_117473.1|	99.796	Bacillota	Bacilli	Bacillales	Bacillaceae	Priestia	Priestia megaterium	0	0	0	0.275674	0	0	0	0
ASV199	gi|631251439|ref|NR_112636.1|	99.932	Bacillota	Bacilli	Bacillales	Bacillaceae	Priestia	Priestia megaterium	0.421889	0	0	0	0.0305386	0	0	0
ASV200	gi|636559893|ref|NR_115953.1|	99.932	Bacillota	Bacilli	Bacillales	Bacillaceae	Priestia	Priestia aryabhattai	0	0	0	0.267039	0	0	0	0
ASV202	gi|645320214|ref|NR_117473.1|	99.729	Bacillota	Bacilli	Bacillales	Bacillaceae	Priestia	Priestia megaterium	0	0	0	0.124248	0.116986	0	0	0
ASV203	gi|219856876|ref|NR_024695.1|	98.168	Bacillota	Bacilli	Bacillales	Bacillaceae	Neobacillus	Neobacillus niacini	0.234373	0	0	0.00395042	0	0	0	0
ASV204	gi|636559893|ref|NR_115953.1|	99.864	Bacillota	Bacilli	Bacillales	Bacillaceae	Priestia	Priestia aryabhattai	0	0	0	0.274712	0	0	0	0
ASV207	gi|636559893|ref|NR_115953.1|	99.864	Bacillota	Bacilli	Bacillales	Bacillaceae	Priestia	Priestia aryabhattai	0	0	0	0.267581	0	0	0	0
ASV209	gi|636559893|ref|NR_115953.1|	99.864	Bacillota	Bacilli	Bacillales	Bacillaceae	Priestia	Priestia aryabhattai	0	0	0	0.259465	0	0	0	0
ASV211	gi|219846739|ref|NR_026331.1|	99.863	Pseudomonadota	Gammaproteobacteria	Enterobacterales	Enterobacteriaceae	Shigella	Shigella flexneri	0.0465116	1.32598	0	0	0	0.135795	0	0
ASV215	gi|631251439|ref|NR_112636.1|	99.864	Bacillota	Bacilli	Bacillales	Bacillaceae	Priestia	Priestia megaterium	0	0	0	0.221291	0	0	0	0
ASV218	gi|219856876|ref|NR_024695.1|	98.371	Bacillota	Bacilli	Bacillales	Bacillaceae	Neobacillus	Neobacillus niacini	0.238935	0	0	0	0	0	0	0
ASV219	gi|219856876|ref|NR_024695.1|	98.372	Bacillota	Bacilli	Bacillales	Bacillaceae	Neobacillus	Neobacillus niacini	0.198625	0	0	0	0	0	0	0
ASV222	gi|636559893|ref|NR_115953.1|	99.932	Bacillota	Bacilli	Bacillales	Bacillaceae	Priestia	Priestia aryabhattai	0	0	0	0.214612	0	0	0	0
ASV226	gi|636559893|ref|NR_115953.1|	99.932	Bacillota	Bacilli	Bacillales	Bacillaceae	Priestia	Priestia aryabhattai	0	0	0	0.149963	0	0	0.0611299	0
ASV228	gi|645320214|ref|NR_117473.1|	99.796	Bacillota	Bacilli	Bacillales	Bacillaceae	Priestia	Priestia megaterium	0	0	0	0.191917	0	0	0	0
ASV231	gi|265678353|ref|NR_028655.1|	100	Pseudomonadota	Betaproteobacteria	Burkholderiales	Comamonadaceae	Curvibacter	Curvibacter gracilis	0.12562	0.161616	0	0	0.0542883	0.150924	0.0287068	0.00196203
ASV232	gi|636559893|ref|NR_115953.1|	99.864	Bacillota	Bacilli	Bacillales	Bacillaceae	Priestia	Priestia aryabhattai	0	0	0	0	0	0	0.174989	0
ASV235	gi|636560458|ref|NR_116518.1|	98.555	Bacillota	Bacilli	Bacillales	Bacillaceae	Fictibacillus	Fictibacillus rigui	0	0	0	0.167699	0	0	0	0
ASV241	gi|645320214|ref|NR_117473.1|	99.864	Bacillota	Bacilli	Bacillales	Bacillaceae	Priestia	Priestia megaterium	0	0	0	0.167195	0	0	0	0
ASV246	gi|219846739|ref|NR_026331.1|	99.454	Pseudomonadota	Gammaproteobacteria	Enterobacterales	Enterobacteriaceae	Shigella	Shigella flexneri	0.0412979	10.4167	0	0	0.00648009	0	0.0538154	0.0280234
ASV256	gi|1227086130|ref|NR_148626.1|	99.656	Bacillota	Bacilli	Bacillales	Bacillaceae	Neobacillus	Neobacillus cucumis	0	0	0	0	0.00324005	0	0.279673	0
ASV258	gi|444439389|ref|NR_074704.1|	100	Pseudomonadota	Betaproteobacteria	Burkholderiales	Burkholderiaceae	Cupriavidus	Cupriavidus metallidurans	0.00620155	0	0	0	0.00891013	0	0.0141373	0
ASV270	gi|219846739|ref|NR_026331.1|	99.863	Pseudomonadota	Gammaproteobacteria	Enterobacterales	Enterobacteriaceae	Shigella	Shigella flexneri	0.0403101	23.3207	0	0	0.0161731	0.0981887	0.00434995	0.0125152
ASV272	gi|343205900|ref|NR_044387.1|	99.509	Bacillota	Bacilli	Bacillales	Bacillaceae	Fictibacillus	Fictibacillus solisalsi	0	0	0	0.127163	0	0	0	0
ASV280	gi|636559893|ref|NR_115953.1|	99.932	Bacillota	Bacilli	Bacillales	Bacillaceae	Priestia	Priestia aryabhattai	0	0	0	0	0	0	0.107995	0
ASV281	gi|219846739|ref|NR_026331.1|	99.454	Pseudomonadota	Gammaproteobacteria	Enterobacterales	Enterobacteriaceae	Shigella	Shigella flexneri	0	0.0673401	0	0	0	0.0844704	0	0
ASV290	gi|636559893|ref|NR_115953.1|	99.932	Bacillota	Bacilli	Bacillales	Bacillaceae	Priestia	Priestia aryabhattai	0	0	0	0	0	0	0.138836	0
ASV301	gi|631251439|ref|NR_112636.1|	99.932	Bacillota	Bacilli	Bacillales	Bacillaceae	Priestia	Priestia megaterium	0	0	0	0	0.0259115	0	0.0506232	0
ASV307	gi|559795343|ref|NR_104936.1|	99.312	Pseudomonadota	Gammaproteobacteria	Moraxellales	Moraxellaceae	Moraxella	Moraxella osloensis	0.0744186	0.282828	0.945626	0	0	0	0.00382062	0
ASV310	gi|631252608|ref|NR_113806.1|	98.721	Pseudomonadota	Alphaproteobacteria	Sphingomonadales	Sphingomonadaceae	Sphingomonas	Sphingomonas echinoides	0	0	0.413712	0	0	0.359153	0	0
ASV315	gi|631252608|ref|NR_113806.1|	99.858	Pseudomonadota	Alphaproteobacteria	Sphingomonadales	Sphingomonadaceae	Sphingomonas	Sphingomonas echinoides	0	0	0	0	0.0329313	0.156716	0	0
ASV318	gi|636559893|ref|NR_115953.1|	99.796	Bacillota	Bacilli	Bacillales	Bacillaceae	Priestia	Priestia aryabhattai	0	0	0	0	0	0	0.089614	0
ASV356	gi|343201611|ref|NR_042337.1|	99.932	Bacillota	Bacilli	Bacillales	Bacillaceae	Bacillus	Bacillus altitudinis	0.145788	0	0	0	0	0	0	0
ASV357	gi|2363087341|ref|NR_181927.1|	97.641	Bacteroidota	Flavobacteriia	Flavobacteriales	Weeksellaceae	Chryseobacterium	Chryseobacterium faecale	0	0	0	0	0.034942	0	0.0223739	0
ASV369	gi|265678697|ref|NR_029002.1|	99.359	Bacillota	Bacilli	Bacillales	Bacillaceae	Neobacillus	Neobacillus drentensis	0	0	0.175316	0.0148141	0	0	0	0
ASV386	gi|265678681|ref|NR_028986.1|	99.794	Pseudomonadota	Gammaproteobacteria	Pseudomonadales	Pseudomonadaceae	Pseudomonas	Pseudomonas poae	0	0	0	0	0.00809108	0.159862	0.0111869	0
ASV407	gi|343203968|ref|NR_043726.1|	98.845	Pseudomonadota	Alphaproteobacteria	Caulobacterales	Caulobacteraceae	Brevundimonas	Brevundimonas terrae	0.00930233	0	0	0	0	0.102853	0	0
ASV415	gi|631252579|ref|NR_113777.1|	98.641	Bacillota	Bacilli	Bacillales	Bacillaceae	Neobacillus	Neobacillus niacini	0.0285053	0	0	0	0	0	0.012918	0
ASV423	gi|1227086130|ref|NR_148626.1|	99.037	Bacillota	Bacilli	Bacillales	Bacillaceae	Neobacillus	Neobacillus cucumis	0	0	0	0.034949	0	0	0	0
ASV432	gi|265678681|ref|NR_028986.1|	99.863	Pseudomonadota	Gammaproteobacteria	Pseudomonadales	Pseudomonadaceae	Pseudomonas	Pseudomonas poae	0.0294985	0	0	0	0.00925412	0	0	0.0103701
ASV486	gi|265678681|ref|NR_028986.1|	99.794	Pseudomonadota	Gammaproteobacteria	Pseudomonadales	Pseudomonadaceae	Pseudomonas	Pseudomonas poae	0.0093794	0.148148	0	0	0	0	0	0
ASV499	gi|699005313|ref|NR_126182.1|	96.156	Myxococcota	NA	Polyangiales	Labilitrichaceae	Labilithrix	Labilithrix luteola	0.00781616	0.0673401	0	0	0	0	0	0

## Sheet: TableS6
Supplementary Table S6. PERMANOVA analysis based on Bray-Curtis distance
Factor	Df	SS	R2	Pseudo-F	P value
Seed rot resistance	1	1.0509	0.0712	4.3053	0.002
Seed source	4	5.8597	0.3972	6.0012	0.001
Varieties	2	1.0076	0.0683	2.0639	0.003
Residual	28	6.8349	0.4633
Total	35		1

## Sheet: TableS7
Supplementary Table S7. Inhibition rates of dual culture assay of bacteria isolated from 8 varieties
Isolates	Media*	Inhibition rates (%)	Inhibition zone	Average of two media
KS7T1	TN3	34.98 ± 3.06	NO	34.36
KS7T1	SS	33.74 ± 2.35	NO
KS7T10	TN3	3.2 ± 2.57	NO	1.245
KS7T10	SS	-0.71 ± 2.63	NO
KS7T2	TN3	2.39 ± 0.69	NO	1.035
KS7T2	SS	-0.32 ± 2.04	NO
KS7T31	TN3	35.48 ± 1.51	NO	34.385
KS7T31	SS	33.29 ± 1.33	NO
KS7T32	TN3	-7.48 ± 3.58	NO	-7.695
KS7T32	SS	-7.91 ± 4.61	NO
KS7T33	TN3	28.97 ± 3.31	NO	28.95
KS7T33	SS	28.93 ± 1.55	NO
KS7T36	TN3	15.36 ± 1.39	NO	16.18
KS7T36	SS	17 ± 2.23	NO
KS7T37	TN3	17.75 ± 1.98	NO	18.295
KS7T37	SS	18.84 ± 0.37	NO
KS7T4	TN3	3.61 ± 0.71	NO	3.92
KS7T4	SS	4.23 ± 0.34	NO
KS7T7	TN3	1.27 ± 1.99	NO	5.32
KS7T7	SS	9.37 ± 3.41	NO
KS7T9	TN3	21.56 ± 1.41	NO	17.055
KS7T9	SS	12.55 ± 4.8	NO
KS9T10	TN3	-8.38 ± 0.03	NO	-6.745
KS9T10	SS	-5.11 ± 2.06	NO
KS9T12	TN3	-3.45 ± 2.08	NO	-2.315
KS9T12	SS	-1.18 ± 1.1	NO
KS9T18	TN3	6.78 ± 0.14	NO	7.76
KS9T18	SS	8.74 ± 0.62	NO
KS9T20	TN3	-2.95 ± 0.25	NO	-3.405
KS9T20	SS	-3.86 ± 1.12	NO
KS9T3	TN3	-4.03 ± 0.39	NO	-4.245
KS9T3	SS	-4.46 ± 0.88	NO
KS9T7	TN3	1.66 ± 5.23	NO	0.86
KS9T7	SS	0.06 ± 2.27	NO
KS9T8	TN3	-7.07 ± 0.1	NO	-5.165
KS9T8	SS	-3.26 ± 2.38	NO
KS9T9	TN3	-1.29 ± 4.28	NO	-1.99
KS9T9	SS	-2.69 ± 4.64	NO
MJL4	TN3	12.14 ± 3.03	NO	18.715
MJL4	SS	25.29 ± 0.41	NO
MJN5	TN3	11.69 ± 3.67	NO	11.165
MJN5	SS	10.64 ± 15.04	NO
MJS2	TN3	6.93 ± 3.06	NO	3.465
MJS2	SS	0 ± 0	NO
MJS3	TN3	35.29 ± 13.73	NO	22.645
MJS3	SS	10 ± 7.07	NO
MJT10	TN3	1.28 ± 4.3	NO	3.27
MJT10	SS	5.26 ± 2.01	NO
MJT11	TN3	3.52 ± 5.34	NO	3.22
MJT11	SS	2.92 ± 3.81	NO
MJT13	TN3	6.67 ± 2.03	NO	5.025
MJT13	SS	3.38 ± 2.68	NO
MJT14	TN3	-11.94 ± 1.44	NO	-11.63
MJT14	SS	-11.32 ± 1.04	NO
MJT2	TN3	38.18 ± 6.21	NO	34.65
MJT2	SS	31.12 ± 7	NO
MJT3	TN3	-4.23 ± 3.67	NO	-4.225
MJT3	SS	-4.22 ± 0.01	NO
MJT4	TN3	36.23 ± 3.13	NO	29.925
MJT4	SS	23.62 ± 2.64	NO
MJT5	TN3	-1.79 ± 3.07	NO	0.315
MJT5	SS	2.42 ± 0.42	NO
MJT8	TN3	-6.62 ± 3.43	NO	-4.68
MJT8	SS	-2.74 ± 2.28	NO
MJT9	TN3	-10.72 ± 3.01	NO	-8.79
MJT9	SS	-6.86 ± 3.4	NO
SSS1	TN3	37.49 ± 2.37	NO	41.715
SSS1	SS	45.94 ± 4.68	NO
SSS10	TN3	26.97 ± 6.46	NO	24.74
SSS10	SS	22.51 ± 3.2	NO
SSS11	TN3	10.11 ± 0.07	NO	1.81
SSS11	SS	-6.49 ± 2.67	NO
SSS2	TN3	5.57 ± 3.67	NO	1.275
SSS2	SS	-3.02 ± 4.91	NO
SSS3	TN3	40.07 ± 3.52	NO	28.78
SSS3	SS	17.49 ± 7.04	NO
SSS7	TN3	-7.11 ± 4.31	NO	-7.365
SSS7	SS	-7.62 ± 2.01	NO
SST10	TN3	18.09 ± 1.04	NO	16.52
SST10	SS	14.95 ± 0.84	NO
SST12	TN3	28.13 ± 0.08	NO	25.69
SST12	SS	23.25 ± 4.8	NO
SST19	TN3	-15.35 ± 2.75	NO	-19.575
SST19	SS	-23.8 ± 1.38	NO
SST2	TN3	15.62 ± 2.23	NO	12.955
SST2	SS	10.29 ± 1.94	NO
SST3	TN3	23.87 ± 0.98	NO	14.77
SST3	SS	5.67 ± 8.05	NO
SST4	TN3	15.45 ± 0.14	NO	13.385
SST4	SS	11.32 ± 1.28	NO
SST6	TN3	-12.47 ± 3.12	NO	-13.685
SST6	SS	-14.9 ± 5.22	NO
SST7	TN3	-14.06 ± 2.82	NO	-17.96
SST7	SS	-21.86 ± 4.68	NO
SST9	TN3	7.49 ± 1.6	NO	2.93
SST9	SS	-1.63 ± 2.27	NO
T11N1	TN3	26.78 ± 10.21	NO	17.76
T11N1	SS	8.74 ± 6.08	NO
T11N2	TN3	5.46 ± 4.58	NO	0.405
T11N2	SS	-4.65 ± 0.15	NO
T11N3	TN3	8.35 ± 0.49	NO	7.015
T11N3	SS	5.68 ± 4.82	NO
T11N4	TN3	15.33 ± 1.89	NO	9.94
T11N4	SS	4.55 ± 6.43	NO
T11N5	TN3	-5.66 ± 4.86	NO	-6.01
T11N5	SS	-6.36 ± 12.21	NO
T11N6	TN3	-1.11 ± 4.86	NO	-1.745
T11N6	SS	-2.38 ± 3.37	NO
T11N8	TN3	18.87 ± 0.98	NO	16.675
T11N8	SS	14.48 ± 2.03	NO
T11T1	TN3	42.65 ± 1.67	NO	39.275
T11T1	SS	35.9 ± 10.02	NO
T11T11	TN3	-2.28 ± 2.44	NO	-3.45
T11T11	SS	-4.62 ± 6.19	NO
T11T12	TN3	10.41 ± 0.95	NO	9.175
T11T12	SS	7.94 ± 2.98	NO
T11T13	TN3	15.82 ± 0.89	NO	7.525
T11T13	SS	-0.77 ± 3.31	NO
T11T14	TN3	-4.16 ± 0.92	NO	-3.695
T11T14	SS	-3.23 ± 0.16	NO
T11T2	TN3	-0.24 ± 0.2	NO	-0.335
T11T2	SS	-0.43 ± 1.31	NO
T11T3	TN3	33.54 ± 0.71	NO	33.355
T11T3	SS	33.17 ± 1.09	NO
T11T5	TN3	0.77 ± 1.02	NO	-0.37
T11T5	SS	-1.51 ± 0.5	NO
T11T6	TN3	21.44 ± 0.53	NO	14.9
T11T6	SS	8.36 ± 3.09	NO
T11T8	TN3	-3.9 ± 1.85	NO	-2.115
T11T8	SS	-0.33 ± 0.12	NO
TN3L1	TN3	21.24 ± 0.13	NO	20.93
TN3L1	SS	20.62 ± 2.2	NO
TN3L15	TN3	38.45 ± 2.52	NO	40.115
TN3L15	SS	41.78 ± 10.72	NO
TN3L17	TN3	29.84 ± 3.67	NO	26.505
TN3L17	SS	23.17 ± 2.59	NO
TN3L2	TN3	11.51 ± 0.5	NO	11.305
TN3L2	SS	11.1 ± 0.34	NO
TN3L5	TN3	25.14 ± 0.24	NO	27.48
TN3L5	SS	29.82 ± 0.6	NO
TN3L7	TN3	37.59 ± 1.18	NO	37.02
TN3L7	SS	36.45 ± 0.63	NO
TN3N2	TN3	10.37 ± 0.51	NO	11.255
TN3N2	SS	12.14 ± 1.39	NO
TN3N5	TN3	13.85 ± 2.81	NO	12.055
TN3N5	SS	10.26 ± 3.82	NO
TN3N6	TN3	20.66 ± 1.52	NO	22.875
TN3N6	SS	25.09 ± 1.56	NO
TN3N8	TN3	17.16 ± 0.38	NO	16.555
TN3N8	SS	15.95 ± 1.92	NO
TN3S2	TN3	27.78 ± 39.28	NO	20.345
TN3S2	SS	12.91 ± 2.96	NO
TN3S3	TN3	53.26 ± 7.69	YES	40.81
TN3S3	SS	28.36 ± 0.83	YES
TN3S4	TN3	26.79 ± 2.53	NO	23.095
TN3S4	SS	19.4 ± 6.23	NO
TN3S5	TN3	24.41 ± 2.38	NO	14.705
TN3S5	SS	5 ± 7.07	NO
TN3S7	TN3	31.55 ± 9.26	NO	21.62
TN3S7	SS	11.69 ± 3.67	NO
TN52	TN3	23.27 ± 0.77	NO	24.88
TN52	SS	26.49 ± 6.73	NO
TN5L1b-v1	TN3	33.22 ± 3.94	NO	21.725
TN5L1b-v1	SS	10.23 ± 14.46	NO
TN5L1c-v1	TN3	28.85 ± 2.24	NO	21.3
TN5L1c-v1	SS	13.75 ± 5.3	NO
TN5N3b	TN3	26.09 ± 6.15	NO	17.495
TN5N3b	SS	8.9 ± 5.86	NO
TN5S1	TN3	6.59 ± 16.39	NO	7.46
TN5S1	SS	8.33 ± 11.79	NO
TN5S10	TN3	32.5 ± 7.07	NO	24.545
TN5S10	SS	16.59 ± 2.25	NO
TN5S2	TN3	22.61 ± 0.16	NO	12.495
TN5S2	SS	2.38 ± 3.37	NO
TN5S3	TN3	5.15 ± 58.71	NO	13.825
TN5S3	SS	22.5 ± 3.54	NO
TN5S5	TN3	2.38 ± 3.37	NO	1.16
TN5S5	SS	-0.06 ± 6.82	NO
TN5S6	TN3	9.09 ± 0	NO	8.99
TN5S6	SS	8.89 ± 0.28	NO
TN5S7	TN3	46.59 ± 4.82	NO	36.93
TN5S7	SS	27.27 ± 6.43	NO
TN5S8	TN3	51.08 ± 4.36	YES	56.125
TN5S8	SS	61.17 ± 4.01	YES
TN5S9	TN3	31.34 ± 4.86	NO	30.06
TN5S9	SS	28.78 ± 5.34	NO
*Soymilk media made from soybean varieties TN3 and SS

## Sheet: TableS8
Supplementary Table S8. General genomic features of Bacillus altitudinis TN5S8
	Chromosome
Number of Reads (bp)	298613
Number of Bases (bp)	2.7G
Median Read Length (bp)	7461
Mean Read Length (bp)	8979.8
N50	12599
Genome size (bp)	3747098
Sequencing depth	714
BUSCO(%)	99.8
contigs	1
GC content (%)	41
Coding DNA Sequence (CDS)	3771
rRNA	24
tRNA	80
